# Supplementary material for: ELISA detection of MPO-DNA complexes in human plasma is error-prone and yields limited information on neutrophil extracellular traps formed in vivo
Source: PLoS One. 2021 Apr 22;16(4):e0250265. doi: 10.1371/journal.pone.0250265 (PMC8062102; doi:10.1371/journal.pone.0250265)
Supplement: S1 Data — (XLSX) [file pone.0250265.s009.xlsx]

## Sheet: Table 1
Table 1. MPO, DNA and MPO-DNA content of in vitro generated NET samples
MPO, myeloperoxidase; DNA, deoxyribonuleic acid; PMA, phorbol 12-myristate 13-acetate; OD, optical density; SD, standard deviation; n.a., not assessed.
Batch	Neutrophil purity [%]	Treatment	MPO [ng/ml]	DNA [ng/ml]
#1	94	Control	74.9713	111.16
		PMA	226.021	646.95
#2	95.8	Control	83.3841	62.02
		PMA	214.737	645.16
#3	92.5	Control	45.4034	70.3
		PMA	251.775	613.3
		MPO-DNA [OD]
Batch and Treatment	Number of Assays	1:50 dilution	1:400 dilution	1:1600 dilution
#1 Control	1	0.066	0.035	0.083
	2	0.063	0.045	0.081
	Mean	0.0645	0.04	0.082
	SD	0.00212132	0.00707107	0.00141421
#1 PMA	1	4.2839	0.360116	0.100448
	2	2.69	0.312	0.115
	3	2.89251	0.223763	0.0739686
	4	3.04	0.192	0.071
	5	0.808	0.101	0.049
	Mean	2.74288	0.237776	0.0818833
	SD	1.2482	0.101828	0.0259988
#2 Control	1	0.100465	0.0780944	0.0674681
	2	0.072	0.036	0.033
	3	0.07	0.038	0.036
	Mean	0.0808216	0.0506981	0.0454894
	SD	0.0170408	0.0237469	0.0190932
#2 PMA	1	1.70557	0.183801	0.106401
	2	3.59912	0.281695	0.0883246
	3	1.81075	0.169896	0.094684
	4	2.71211	0.376834	0.0881629
	5	2.26136	0.320897	0.074028
	6	2.47479	0.200042	0.092519
	7	3.10618	0.230914	0.0690662
	8	3.19038	n.a.	0.0712855
	9	2.81164	0.261045	0.05748
	10	1.319	0.149	0.055
	11	1.52	0.224	0.061
	Mean	2.41008	0.239812	0.0779955
	SD	0.74995	0.0712881	0.0169864
#3 Control	1	0.073	0.033	0.035
	2	0.042	0.043	0.036
	Mean	0.0575	0.038	0.0355
	SD	0.0219203	0.00707107	0.000707107
#3 PMA	1	3.79095	0.318846	0.165069
	2	3.121	0.290132	0.087413
	3	1.967	0.203	0.092
	4	2.81	0.208	0.075
	5	2.26342	0.221793	0.070016
	6	1.82053	0.165056	0.0722326
	Mean	2.62882	0.234471	0.0936217
	SD	0.755047	0.0581165	0.0360759
Blank	Number of Assays	OD
	1	0.0507
	2	0.0558
	3	0.0359
	4	0.0637
	5	0.0479
	6	0.0614
	7	0.0256
	8	0.0355
	9	0.0281
	10	0.0302
	11	0.0298
	12	0.0222
	13	0.0396
	14	0.0306
	15	0.0273333
	16	0.0291372
	17	0.0336859
	Mean	0.038068
	SD	0.0129724

## Sheet: Figure 1
Figure 1. The standard MPO-DNA complex ELISA protocol yields dose-dependent and specific signals for in vitro induced NETs but lacks specificity for NET detection in human plasma samples
NET, neutrophil extracellular trap; OD, optical density; PMA, phorbol 12-myristate 13-acetate; MPO, myeloperoxidase.
A)	In vitro NET sample / calibrator [relative concentration]	Control [OD]	PMA [OD]
	32	0.100465	1.70557
	16	0.110393	0.748812
	8	0.0875602	0.323215
	4	0.0780944	0.183801
	2	0.0736947	0.138004
	1	0.0674681	0.106401
	0	0.0637002
B)	In vitro NET sample / calibrator [relative concentration]	MPO [OD]	Isotype [OD]	uncoated [OD]
	32	3.23467	0.072016	0.066343
	5.33333	0.399216	0.057543	0.049099
	0.888889	0.09926	0.052019	0.048764
	0	0.059875	0.052635	0.046668
C)	Donor	MPO [OD]	Isotype [OD]	uncoated [OD]
	1	1.91326	1.89903	0.144411
	2	0.358996	0.237698	0.0639238

## Sheet: Figure 2
Figure 2. Exchange of assay antibodies does not eliminate unspecific reactions of plasma components.
MPO, myeloperoxidase; OD, optical density; HRP, horseradish peroxidase; ds, double stranded; DNA, deoxyribonuleic acid.
		Coating antibody (MPO polyclonal antibody, no. 07-496-I, EMD Millipore) [OD]
A)	calibrator [relative concentration]	5 µg/ml	4 µg/ml	3 µg/ml	2 µg/ml	1 µg/ml
	80	3.27387	2.30491	1.06115	0.388562	0.13636
	32	3.00637	1.84043	0.913137	0.309628	0.100426
	2	2.42588	1.47207	0.755955	0.273136	0.108296
	0	2.09389	1.30139	0.628113	0.250737	0.103598
B)		Detection antibody (HRP labelled mouse anti-human MPO monoclonal antibody, no. NBP2-41406H, Bio-Techne) [OD]
	calibrator [relative concentration]	2 µg/ml	0.5 µg/ml	0.125 µg/ml	0.031 µg/ml
	80	0.331205	0.130193	0.0734674	0.0170015
	40	0.250313	0.0901674	0.0480437	0.00635
	20	0.196177	0.0638443	0.0369336	0.027045
	10	0.200967	0.0522828	0.0351981	0.0050065
	5	0.19672	0.056129	0.0316613	0.030826
	2.5	0.190989	0.0452984	0.0314474	0.029752
	1.25	0.19314	0.0441827	0.0309624	0.0059279
	0.625	0.158353	0.0477543	0.0334606	0.00538
	0	0.114138	0.0460211	0.0324032	0.0052268
C)	calibrator [relative concentration]	ds DNA [OD]	Isotype [OD]	uncoated [OD]
	80	2.0423	0.137457	0.0445034
	26.6667	0.963991	0.132274	0.0404854
	8.88889	0.489609	0.123448	0.0394256
	2.96296	0.362901	0.12031	0.0329694
	0.987654	0.302315	0.121386	0.0477442
	0	0.248	0.123	0.073
D)	Donor	ds DNA [OD]	Isotype [OD]	uncoated [OD]
	1	0.449257	0.439248	0.379363
	2	0.682617	0.568946	0.694153

## Sheet: Figure 3
Figure 3. Unspecific plasma signals in MPO-DNA ELISA are not due to aberrant MPO capturing or peroxidase activity and are not altered by exchange of ELISA ancillary components.
MPO, myeloperoxidase; DNA, deoxyribonuleic acid; OD, optical density; n.a., not assessed.
A)			MPO content [% of starting material]
			MPO	Isotype
	calibrator [relative concentration]	32	9.09134	95.8702
		2	0	97.9471
	plasma	Donor 1	40.9091	94.7443
		Donor 2	45.3947	90.5921
B)	calibrator [relative concentration]	anti DNA peroxidase [OD]	incubation buffer [OD]
	32	4.2839	0.0496889
	16	1.88421	0.0479984
	8	0.820656	n.a.
	4	0.360116	0.0467838
	2	0.187007	0.048145
	1	0.100448	0.046082
	0	0.0507367	0.046989
		Buffer system A [OD]			Buffer system B [OD]
C)	calibrator [relative concentration]	MPO	Isotype	uncoated	MPO	Isotype	uncoated
	32	3.23467	0.072016	0.066343	3.31083	0.0594624	0.0486886
	5.33333	0.399216	0.057543	0.049099	0.347336	0.05177	0.0465967
	0.888889	0.09926	0.052019	0.048764	0.090596	0.054398	0.044051
	0	0.059875	0.052635	0.046668	0.051144	0.061565	0.039471
D)	Donor	Buffer system	MPO [OD]	Isotype [OD]	uncoated [OD]
	1	A	1.91326	1.89903	0.144411
		B	2.30609	1.67822	0.07109
	2	A	0.358996	0.237698	0.0639238
		B	0.762082	0.293583	0.055637

## Sheet: Figure 4
Figure 4. Cross-reactivity of plasma components in MPO-DNA ELISA is observed for various mouse IgG isotypes.
MPO, myeloperoxidase; OD, optical density, IgG, immunoglobulin G.
A)			coating antibody [OD]
			MPO	IgG2b Bio-Techne	IgG2b Thermo Fisher	IgG1 Thermo Fisher	uncoated
	calibrator [relative concentration]	32	2.70871	0.094836	0.21761	0.057515	0.055616
		0	0.05724	0.091601	0.339172	0.06577	0.052477
	plasma	Donor 1	0.095949	0.085557	0.239807	0.149671	0.067888
		Donor 2	1.32174	1.28227	1.77804	1.05331	0.0673988
D)	calibrator [relative concentration]	MPO [OD]	Isotype [OD]
	32	1.75872	0.0663427
	16	0.548606	0.0585004
	8	0.196423	0.0534712
	2	0.0726519	0.049431
	1	0.0605975	0.0452508
	0	0.0568199	0.0492563
E)	Donor	MPO [OD]	Isotype [OD]
	1	0.308223	0.145755
	2	0.101635	0.0886273

## Sheet: Figure 5
Figure 5. DNA degradation abolishes detection of in vitro generated MPO-DNA complexes but enhances unspecific plasma signals.
MNase, micrococcal nuclease; MPO, myeloperoxidase; OD, optical density.
		(-) MNase, 4°C	(-) MNase, 37°C			(+) MNase, 37°C
A)	calibrator [relative concentration]	MPO [OD]	MPO [OD]	Isotype [OD]	uncoated [OD]	MPO [OD]	Isotype [OD]	uncoated [OD]
	32	1.7157	1.99999	0.0760717	0.116092	0.129778	0.0825983	0.0223884
	10.6667	0.544494	0.604187	0.084488	0.0277704	0.09769	0.074739	0.0229459
	3.55556	0.193192	0.219676	0.072114	0.034986	0.0608603	0.0738	0.0224452
	1.18519	0.095428	0.0899536	0.057224	0.033255	0.0565268	0.137622	0.0221932
	0	0.0306714	0.012867	0.022792	0.006427	0.024688	0.0420151	0.0217755
B)		Treatment
	Donor	(-) MNase, 4°C [OD]	(-) MNase, 37°C [OD]	(+) MNase, 37°C [OD]
	1	1.39744	1.87551	5.3303
	2	0.511381	0.498418	1.58851
	3	1.02829	0.882259	2.6237
C)	Donor	Treatment	MPO [OD]	Isotype [OD]	uncoated [OD]
	1	(-) MNase, 37 °C	1.87551	1.70069	0.05
		(+) MNase, 37 °C	5.3303	5.3513	0.0464318
	2	(-) MNase, 37 °C	0.498418	0.330882	0.0354058
		(+) MNase, 37 °C	1.58851	1.57559	0.0309275
	3	(-) MNase, 37 °C	0.882259	0.638858	0.0431116
		(+) MNase, 37 °C	2.6237	2.54532	0.0477113

## Sheet: Figure 6
Figure 6. Detection of in vitro generated MPO-DNA complexes is abrogated when spiked into plasma.
MPO, myeloperoxidase; OD, optical density.
A)		Donor 1		Donor 2		Calibrator
	added calibrator [relative concentration]	MPO [OD]	Isotype [OD]	MPO [OD]	Isotype [OD]	MPO [OD]	Isotype [OD]
	32	0.998271	1.03718	0.25508	0.1363	1.70557	0.0755986
	16	0.989279	0.930245	0.252789	0.156587	0.748812	0.0758309
	8	0.976531	0.801429	0.2528	0.139862	0.323215	0.084031
	4	0.942716	0.838333	0.249611	0.147691	0.183801	0.0764687
	2	0.951683	0.741545	0.257702	0.144703	0.138004	0.0889632
	1	0.956654	0.845675	0.232	0.129847	0.106401	0.0726235
	0	0.966391	0.820873	0.247316	0.121129	0.0647537	0.0677764
B)		Donor 1		Donor 2		Calibrator
	added calibrator [relative concentration]	MPO [OD]	Isotype [OD]	MPO [OD]	Isotype [OD]	MPO [OD]	Isotype [OD]
	32	3.25083	2.47039	2.30002	2.84756	3.121	0.177316
	16	2.23226	2.19989	1.70257	2.22789	1.24762	0.173338
	8	1.78324	2.29354	1.27519	1.76955	0.573645	0.128098
	4	1.83777	2.19899	1.0216	1.34524	0.290132	0.0919491
	2	1.77425	2.06754	0.98699	1.13502	0.158454	0.0869587
	1	1.70178	1.92622	0.782623	0.98727	0.087413	0.074025
	0	1.89884	2.00442	0.762128	0.775247	0.0396013	0.0606998

## Sheet: Figure 7
Figure 7. Plasma dilution does not increase the specificity of MPO-DNA detection in plasma samples.
MPO, myeloperoxidase; OD, optical density.
A)	Donor	Dilution	MPO [OD]	Isotype [OD]
	1	1:2	0.454513	0.429695
		1:5	0.580309	0.528541
		1:10	0.541713	0.539398
	2	1:2	0.512036	0.350042
		1:5	0.338194	0.285544
		1:10	0.280067	0.255064
B)	Donor	Dilution	MPO [OD]	Isotype [OD]
	1	1:10	0.511585	0.560394
		1:30	0.682728	0.869025
		1:100	0.920591	1.02753
	3	1:10	0.132014	0.0857059
		1:30	0.178329	0.201851
		1:100	0.570001	0.560305
C)	Donor	Dilution	MPO [OD]	Isotype [OD]
	1	1:100	1.837	1.55364
		1:200	1.42166	1.03512
		1:400	0.910726	0.72289
	2	1:100	1.27225	1.31729
		1:200	1.24049	1.02322
		1:400	0.92384	0.668508

## Sheet: Figure 8
Figure 8. Approaches to block multivalent interfering substances or HAMAs may improve the ELISA selectivity for MPO-DNA complexes in human plasma.
IgG, immunoglobulin G; OD, optical density; MPO, myeloperoxidase; n.a., not assessed.
A)		without mouse IgG [OD]			mouse IgG 10µg/ml [OD]			mouse IgG 100µg/ml [OD]			mouse IgG 500µg/ml [OD]
	calibrator [relative concentration]	MPO	Isotype	uncoated	MPO	Isotype	uncoated	MPO	Isotype	uncoated	MPO	Isotype	uncoated
	32	2.26136	0.135587	0.0304929	2.07557	0.129384	0.0322657	2.53043	0.204069	0.0317754	1.71257	0.519018	0.0291593
	16	1.25762	0.153682	0.0319163	0.763722	0.0751035	0.0339978	1.05801	0.164473	0.0346455	0.686322	0.365879	0.0318087
	8	0.726948	0.143052	0.03125	0.371502	0.356279	0.0274465	0.519335	0.133677	0.0310336	0.365615	0.224423	0.0488289
	4	0.320897	0.135064	0.0300393	0.196337	0.0809661	0.0320319	0.245087	0.0979139	0.042422	0.19455	0.187377	0.044719
	2	0.169783	0.173578	0.0304382	0.10985	0.0789883	0.0335096	0.155551	0.0848082	0.0510504	0.113071	0.123076	0.034064
	1	0.074028	0.0711818	0.0328339	0.071039	0.071509	0.0465387	0.084478	0.0561412	0.030899	0.0787686	0.0858817	0.028034
	0	0.0355415	0.035038	0.019747	0.011054	n.a.	0.02481	0.0322033	0.0901197	0.021498	0.050451	0.059496	0.0299928
B)	plasma dilution	mouse IgG	MPO [OD]	Isotype [OD]	uncoated [OD]
	1:10	w/o	0.511585	0.560394	0.0392324
		10 µg/ml	0.327549	0.413773	0.0392324
		100 µg/ml	0.419865	0.520546	0.0396973
		500 µg/ml	1.92929	2.14531	0.0351218
	1:30	w/o	0.682728	0.869025	0.0238935
		10 µg/ml	0.56667	0.731725	0.0735171
		100 µg/ml	1.97886	2.51343	0.0426412
		500 µg/ml	1.38085	1.18975	0.034198
	1:100	w/o	0.920591	1.02753	0.0313646
		10 µg/ml	0.81061	0.718952	0.0283365
		100 µg/ml	0.92795	0.592441	0.0516118
		500 µg/ml	0.156209	0.12206	0.0341153
C)		without TRU block [OD]			TRU block 0.1% [OD]			TRU block 1% [OD]			TRU block 10% [OD]
	calibrator [relative concentration]	MPO	Isotype	uncoated	MPO	Isotype	uncoated	MPO	Isotype	uncoated	MPO	Isotype	uncoated
	32	3.19038	0.0657331	0.0264622	2.49613	0.0784958	0.041138	1.84163	0.0777914	0.0248997	2.76747	0.155405	0.02664
	16	1.29549	0.0605553	0.0298743	0.916235	0.0674333	0.0278457	1.03657	0.079007	0.0187526	1.15176	0.128555	0.029044
	8	0.600548	0.056901	0.0380664	0.448025	0.0618207	0.0263762	0.491341	0.077441	0.037628	0.454793	0.087083	0.0339103
	2	0.125246	0.0520248	0.0351465	0.123048	0.0674123	0.0273201	0.116536	0.151749	0.026125	0.121765	0.0612462	0.0323239
	1	0.0712855	0.077602	0.0308646	0.0716368	0.0656808	0.028623	0.10372	0.0886924	0.0274877	0.06942	0.0624232	0.0350274
	0	0.035489	0.068548	0.027218	0.0364245	0.048452	0.0276526	0.04297	0.053754	0.029567	0.0630157	0.052356	0.02784
D)	plasma dilution	TRU block	MPO [OD]	Isotype [OD]	uncoated [OD]
	1:10	w/o	0.507896	0.500611	0.0311814
		0.1%	0.428072	0.447461	0.0323047
		1%	0.473974	0.496525	0.0277831
		10%	0.452228	0.477716	0.063468
	1:30	w/o	0.783651	0.78075	0.0329163
		0.1%	0.728014	0.886902	0.033923
		1%	0.952379	1.05373	0.056365
		10%	2.06399	1.9388	0.041898
	1:100	w/o	1.03458	0.890028	0.081841
		0.1%	1.245	1.03421	0.0432339
		1%	1.52045	1.5028	0.03701
		10%	0.915801	0.339498	0.0302642
E)	Donor	TRU Block	MPO [OD]	Isotype [OD]
	1	w/o	1.82065	1.53295
		10%	0.624548	0.269754
	2	w/o	1.45263	1.19228
		10%	0.933401	0.382753
	3	w/o	1.87687	1.82393
		10%	0.832131	0.538145
	4	w/o	1.89884	2.00442
		10%	1.66549	0.846408
	5	w/o	1.77097	1.94212
		10%	1.0785	0.625217
F)	Plasma dilution	MPO [OD]	Isotype [OD]	uncoated [OD]
	1:100	0.624548	0.269754	0.0297082
	1:200	0.154416	0.0878059	0.025634
	1:400	0.0581326	0.0511291	0.0254144
G)	Plasma dilution	MPO [OD]	Isotype [OD]	uncoated [OD]
	1:100	0.933401	0.382753	0.0307555
	1:200	0.344297	0.148038	0.0291006
	1:400	0.0668585	0.060553	0.031167

## Sheet: Figure 9, S4 Figure, Table 2
Experimental endotoxemia study data shown in:
Figure 9. Levels of MPO-DNA complexes and parameters of neutrophil activation and NET formation in plasma samples of an experimental endotoxemia model.
S4 Figure. Comparison of different calculation methods for plasma MPO-DNA complexes in the experimental endotoxemia model.
Table 2. Correlations between plasma levels of MPO-DNA complexes and parameters of neutrophil activation and NET formation in an experimental human endotoxemia model.
citH3, citrullinated histone H3; DNA, deoxyribonuleic acid; ELISA, enzyme-linked immunosorbent assay; MPO, myeloperoxidase; OD, optical density; RU, relative units.
Sample ID	Time Point [h]	Neutrophil Elastase [ng/ml]	DNA-histone [RU]	CitH3 [ng/ml]	MPO [ng/ml]	MPO_DNA [RU]_Initial ELISA protocol_Subtraction of OD	MPO_DNA [RU]_Final ELISA protocol_Subtraction of OD	MPO_DNA [RU]_Initial ELISA protocol_Subtraction of Concentration	MPO_DNA [RU]_Final ELISA protocol_Subtraction of Concentration	MPO_DNA [RU]_Initial ELISA protocol_No Isotype Subtraction	MPO_DNA [RU]_Final ELISA protocol_No Isotype Subtraction
1	0	9.188	13.1062	254.67	8.279	4.39	807.98	3.81	540.27	10.55	1818.49
1	2	26.596	91.1054	842.8	14.755	9.82	346.7	8.84	200.11	14.64	1145.11
1	4	49.941	39.9327	554.8	13.035	0	154.69	0	38.38	7.37	967.63
1	6	36.264	22.3834	289.67	11.348	2.43	425.67	2.05	281.39	6.54	958.65
1	8	29.175	32.6199	375.63	15.121	3.24	1494.54	2.82	1147.7	6.54	2092.07
1	24	10.945	23.556	269.86	14.832	2.92	14.07	2.5	0	7.02	1196.33
2	0	13.302	37.3758	422.82	7.282	9.19	107.11	7.82	0	19.99	1212.78
2	2	45.145	55.8775	713.76	13.129	6.42	540.4	5.44	388.71	16.87	990.98
2	4	51.813	35.1866	455.15	13.084	5.3	115.39	4.36	5.17	18.06	814.62
2	6	42.624	34.4628	421.78	16.014	4.94	179.87	4.15	62.54	15.35	760.15
2	8	36.588	38.3396	416.42	17.569	1.04	295.62	0.69	155.92	13.15	1136.79
2	24	27.15	22.3413	355.3	19.166	12.72	268.48	10.69	135.84	24.83	1025.09
3	0	15.5226	26.6941	265.75	12.866	4.19	0	5.06	0	11.43	2180.11
3	2	50.1645	69.1217	463.96	24.418	0.37	0	0	0	8.41	1204.19
3	4	114.053	103.173	1274.36	35.789	1.93	0	0	0	11.74	1659.4
3	6	69.4191	42.8097	487.66	24.723	0.44	2.91	0	0	6.24	1419.06
3	8	41.9463	43.4926	369.54	26.157	1.81	0	0	0	6.07	1569.23
3	24	19.2919	38.669	286.59	23.589	3.02	637.94	2.09	373.34	6.57	2297.78
4	0	12.7017	24.3501	102.9	7.838	5.82	412.28	9.52	229.37	10.4	792.6
4	2	36.0209	103.944	1069.1	18.766	5.06	373.85	7.3	192.54	12.42	776.24
4	4	64.3993	123.288	1515.51	19.206	1.52	500.39	0	307.79	16.46	1015.5
4	6	47.5	60.6902	453.56	15.525	1.46	1.91	0	0	17.79	761.71
4	8	30.759	23.7672	125.58	13.112	0	0	0	0	14.51	623.54
4	24	19.886	42.4588	195.72	16.181	7.59	301.43	14.7	119.34	8.56	1043.84
5	0	9.83339	45.4292	289.05	8.987	2.41	554.95	1.74	391.86	5.87	1140.43
5	2	28.7128	184.093	1839.88	20.405	2.97	404.78	2.29	271.26	5.66	886.15
5	4	51.5352	131.911	2404.06	21.138	1.36	496.39	0.74	354.7	4.82	864.89
5	6	34.0222	50.7147	923.34	15.611	1.74	53.42	1.12	0	3.16	546.03
5	8	26.6834	52.1129	598.28	15.69	2.76	474.68	2.12	338.5	3.67	791.22
5	24	16.7005	44.1354	360.89	15.922	1.8	628.88	1.19	480.65	2.2	804.02
6	0	21.5056	18.0499	368.6	8.122	2.26	684.11	1.61	512.21	5.01	1075.68
6	2	39.2153	58.3642	1213.37	17.149	2.11	679.32	1.46	521.31	4.72	897.3
6	4	96.0877	123.253	2897	22.49	1.29	569.77	0.66	414.58	5.96	984.8
6	6	78.0855	67.5257	1298.87	17.988	1.83	378.42	1.2	247.21	4.69	902.9
6	8	49.1742	38.2589	811.11	20.8	0.72	366.48	0.13	234.52	4.5	964.61
6	24	28.4192	20.5822	374.6	20.984	1.49	869.77	0.88	654.98	3.83	1358.07
7	0	11.6366	51.3849	294.82	8.435	5.13	913.5	3.79	669.75	8.13	1566.18
7	2	30.5135	80.9173	810.55	13.386	2.97	1386.56	1.59	1146.51	4.96	1291.69
7	4	71.4621	196.844	2660.13	18.864	5.08	736.54	3.74	534.98	8.48	1266.57
7	6	68.114	103.27	1050.86	16.851	2.68	959.02	1.29	763.84	4.2	1036.38
7	8	52.3303	82.4792	626.33	17.044	2.85	1250.11	1.46	1023.48	4.59	1225.39
7	24	19.4069	25.592	127.64	15.07	3.62	553.62	2.26	360.64	4.19	1426.53

[truncated: 5 more sheets: S1 Figure, S2 Figure, S3 Figure, S1 Table, Table 3, S2+S3 Table]
